# Supplementary material for: Salutogenic health promotion program for migrant women at risk of social exclusion
Source: Int J Equity Health. 2019 Sep 3;18:139. doi: 10.1186/s12939-019-1032-0 (PMC6724247; doi:10.1186/s12939-019-1032-0)
Supplement: Supplementary file 1 — Initials SOC, social support, self-esteem, perceived stress and quality of life by socio-demographic data. (XLSX 16 kb) [file 12939_2019_1032_MOESM1_ESM.xlsx]

## Sheet: Addition file 1
	Additional file 1: Initials SOC, social support, self-esteem, perceived stress and quality of life by socio-demographic data
		SOC	p	Social Support	p	Self-esteem	p	Perceived Stress	p	Physical QL	p	Mental QL	p
	Age
	18-35 years old	62.67 (8.42)	0.200	39.17 (6.64)	0.129	31.25 (4.37)	0.235	21.08 (2.94)	0.431	49.78 (5.19)	0.298	48.12 (4.88)	0.100
	> 35 years old	58.63 (7.78)		35.50 (5.70)		29.31 (4.03)		20.19 (2.96)		51.64 (4.07)		44.40 (6.26)
	Country/region of birth
	Morocco	61.73 (8.50)	0.740	34.73 (3.98)	0.142	30.18 (2.75)	0.001	20.36 (3.44)	0.447	50.00 (2.68)	0.520	43.89 (6.09)	0.189
	Sub-Saharan Africa	60.00 (7.48)		39.91 (6.55)		32.73 (3.55)		21.36 (2.01)		50.66 (6.23)		46.26 (4.79)
	Central or South America	58.50 (9.73)		36.17 (8.06)		25.33 (3.61)		19.50 (3.33)		52.71 (4.00)		49.37 (6.73)
	Rural/urban origin
	Rural	61.25 (12.31)	0.818	35.25 (2.22)	0.541	29.75 (5.74)	0.845	20.50 (3.51)	0.959	50.44 (3.64)	0.855	51.57 (5.26)	0.039
	Urban	60.21 (7.63)		37.38 (6.71)		30.21 (4.06)		20.58 (2.88)		50.90 (4.79)		45.06 (5.58)
	Marital status
	Single/separated/divorced	62.33 (9.96)	0.388	37.00 (8.87)	0.974	28.67 (4.27)	0.208	19.56 (2.74)	0.210	53.10 (4.86)	0.073	47.45 (6.39)	0.381
	Married	59.42 (7.27)		37.11 (4.92)		30.84 (4.11)		21.05 (2.93)		49.77 (4.17)		45.31 (5.73)
	Dependant family members
	No	62.67 (4.16)	0.613	37.33 (12.1)	0.971	30.00 (3.61)	0.952	19.67 (1.53)	0.579	51.73 (5.91)	0.731	40.63 (5.21)	0.097
	Yes	60.08 (8.53)		37.04 (5.67)		30.16 (4.35)		20.68 (3.04)		50.74 (4.55)		46.64 (5.75)
	Number of children
	0 children	66.00 (7.48)	0.307	37.00 (9.90)	0.921	29.75 (2.99)	0.981	19.00 (1.83)	0.338	50.11 (5.80)	0.561	45.09 (9.89)	0.260
	1 and 2 children	58.44 (9.66)		37.78 (6.65)		30.22 (5.43)		20.11 (3.69)		52.23 (3.42)		48.68 (6.20)
	3 or more children	60.00 (7.18)		36.67 (5.42)		30.20 (3.93)		21.27 (2.55)		50.20 (4.99)		44.62 (4.21)
	Current cohabitation status
	With family or relatives	60.09 (8.17)	0.715	36.70 (5.50)	0.662	30.65 (3.93)	0.175	20.78 (2.99)	0.421	50.17 (4.37)	0.096	45.39 (5.36)	0.254
	Without family nor relatives	61.60 (8.96)		38.80 (9.76)		27.80 (5.17)		19.60 (2.51)		53.94 (4.76)		48.77 (8.16)
	Daily proportion of time dedicated to family
	None to quite a lot (0-5)	60.73 (9.07)	0.799	38.13 (6.94)	0.346	29.07 (3.90)	0.150	20.73 (3.01)	0.758	50.46 (4.94)	0.645	46.18 (6.85)	0.863
	Much time to all my time (5-10)	59.92 (7.31)		35.85 (5.44)		31.38 (4.37)		20.38 (2.90)		51.28 (4.32)		45.78 (4.90)
	Years outside the country of birth
	0- 10 years	60.08 (9.48)	0.881	37.58 (5.03)	0.716	30.67 (4.27)	0.579	20.33 (3.14)	0.715	50.53 (4.44)	0.760	46.76 (6.13)	0.560
	> 10 years	60.56 (7.34)		36.69 (7.21)		29.75 (4.27)		20.75 (2.81)		51.08 (4.83)		45.41 (5.88)
	Residency Background
	Migrated directly to Spain	59.78 (8.48)	0.435	30.43 (4.23)	0.170	30.43 (4.23)	0.442	20.87 (3.00)	0.253	50.21 (4.49)	0.121	45.99 (5.31)	0.998
	Migrated to other countries	63.00 (6.59)		40.60 (8.17)		28.80 (4.32)		19.20 (2.17)		53.74 (4.33)		46.00 (9.02)
	Current employment status
	Paid work outside the home	59.25 (8.64)	0.264	37.65 (5.67)	0.451	30.60 (4.27)	0.374	20.40 (2.98)	0.631	51.17 (4.60)	0.564	46.83 (6.11)	0.246
	Unemployed	63.13 (6.50)		35.63 (7.85)		29.00 (4.10)		21.00 (2.88)		50.03 (4.76)		43.91 (5.17)
	Perceived socioeconomic status
	Good	62.10 (7.16)	0.410	38.00 (4.64)	0.570	31.20 (4.31)	0.332	19.10 (2.33)	0.044	51.31 (3.97)	0.696	46.10 (8.06)	0.954
	Bad or very bad	59.39 (8.71)		36.56 (7.10)		29.56 (4.16)		21.39 (2.93)		50.58 (4.99)		45.93 (4.60)
	Years of schooling
	< 7 years	63.33 (10.87)	0.612	37.00 (4.94)	0.595	30.67 (3.83)	0.688	21.50 (3.27)	0.669	49.79 (6.07)	0.630	46.17 (7.23)	0.869
	7-11 years	59.77 (6.33)		35.92 (4.23)		30.62 (3.82)		20.46 (2.18)		50.50 (2.74)		45.38 (5.34)
	> 11 years	59.22 (9.07)		38.78 (9.26)		29.11 (5.21)		20.11 (3.72)		52.03 (5.86)		46.77 (2.14)
	Importance of spirituality
	Low (0-7)	62.40 (3.91)	0.547	39.40 (8.44)	0.370	27.60 (4.28)	0.139	20.60 (2.61)	0.981	50.55 (6.08)	0.880	44.10 (4.75)	0.441
	High (>7)	59.91 (8.82)		36.57 (5.83)		30.70 (4.08)		20.57 (3.03)		50.90 (4.37)		46.41 (6.15)
	NOTE: The quantitative variables are shown by their mean with the standar deviation in parentheses.
