# Supplementary material for: Salutogenic health promotion program for migrant women at risk of social exclusion
Source: Int J Equity Health. 2019 Sep 3;18:139. doi: 10.1186/s12939-019-1032-0 (PMC6724247; doi:10.1186/s12939-019-1032-0)
Supplement: Supplementary file 3 — Correlations between the variations of the variables before and after the intervention. (XLSX 10 kb) [file 12939_2019_1032_MOESM3_ESM.xlsx]

## Sheet: Sheet1
	Addittional file 3: Correlations between the variations of the variables before and after the intervention
		∆ SOC	∆ Social Support	∆ Self-esteem	∆ Perceived Stress	∆ Physical QL	∆ Mental QL
	SOC	-0.692**	0.108	-0.087	-0.123	0.034	-0.212
	Social Support	0.402*	-0.638**	0.296	-0.372	0.027	-0.213
	Self-esteem	0.176	-0.198	-0.650**	-0.014	0.147	0.010
	Perceived Stress	-0.035	0.114	0.129	-0.517**	0.014	-0.189
	Physical QL	-0.124	0.202	0.017	0.040	-0.537**	0.020
	Mental QL	-0.223	0.192	0.466*	-0.426*	-0.204	-0.596**
	NOTE: Correlation expressed as * statistical significance p<0.05 **statistical significance p<0.001
